# Supplementary material for: Efficacy of Therapies for Solar Urticaria: A Systematic Review and Meta-Analysis
Source: J Clin Med. 2025 Aug 13;14(16):5736. doi: 10.3390/jcm14165736 (PMC12386910; doi:10.3390/jcm14165736)
Supplement: Supplementary file 1 [file jcm-14-05736-s001.zip]

Archive with 27 entries (27 files):
- Table S1.pdf
- figS1a case series.pptx
- figS1b OL.pptx
- figS1c RCT and cohort.pptx
- figS1d case control.pptx
- figS2.png
- figS3a.png
- figS3b.png
- figS4a.png
- figS4b.png
- figS5a.png
- figS5b.png
- figS5c.png
- figS5d.png
- figS6.png
- figS7.png
- figS8.png
- figS9.png
- figS10a.png
- figS10b.png
- figS10c.png
- figS10d.png
- figS11.png
- figS12a.png
- figS12b.png
- figS12c.png
- figS12d.png
